# Supplementary material for: Silesaurid (Archosauria: Dinosauriformes) remains from the base of the Dockum Group (Late Triassic: Otischalkian) of Texas provide new insights to the North American record of dinosauriforms
Source: Anat Rec (Hoboken). 2025 May 7;309(2):293–313. doi: 10.1002/ar.25677 (PMC12803671; doi:10.1002/ar.25677)
Supplement: Supplementary file 1 — APPENDIX S1: Supporting information. [file AR-309-293-s001.tnt]

#NEXUS
[written Wed Apr 02 13:39:40 BST 2025 by Mesquite  version 3.81 (build 955) at LAPTOP-K8AI5NNM/192.168.0.149]

BEGIN TAXA;
	TITLE Taxa;
	DIMENSIONS NTAX=79;
	TAXLABELS
		Euparkeria_capensis Lagerpeton_chanarensis Dromomeron_gregorii Dromomeron_romeri Dromomeron_gigas Ixalerpeton_polesinensis UFSM_11611 PVSJ_883 Lagosuchus_talampayensis Saltopus_elginenis Lewisuchus_admixtus Asilisaurus_kongwe Diodorus_scytobrachion Eucoelophysis_baldwini Silesaurus_opolensis Sacisaurus_agudoensis Kwanasaurus_williamparkeri Lutungutali_sitwensis Technosaurus_smalli Soumyasaurus_aenigmaticus Ignotosaurus_fragilis Pisanosaurus_mertii Scutellosaurus_lawleri Lesothosaurus_diagnosticus Eocursor_parvus Fruitadens_haagarorum Echinodon_becklesii Tianyulong_confuciusi Heterodontosaurus_tucki Herrerasaurus_ischigualastensis Staurikosaurus_pricei Sanjua_saurus_gordilloi Gnathovorax_cabreirai Panphagia_protos Eoraptor_lunensis Pampadromaeus_barberenai Buriolestes_schultzi Nhandumirim_waldsangae Saturnalia_tupiniquim Chromogisaurus_novasi Pantydraco_caducus Bagualosaurus_agudoensis Efraasia_minor Macrocollum_itaquii Unaysaurus_tolentinoi Plateosaurus_engelhardti Guaibasaurus_candelariensis Chindesaurus_briansmalli Tawa_hallae Daemonosaurus_chauliodus Eodromaeus_murphi Coelophysis_bauri Liliensternus_liliensterni Syntarsus_rhodesiensis Syntarsus_kayentakatae Zupaysaurus_rugeiri Petrified_forest_theropod Dilophosaurus_wetherelli Teleocrater Dongusuchus_efremovi Spondylosoma_absconditum Yarasuchus_deccanensis Abrictosaurus_consors Manidens_condorensis Emausaurus_ernsti Pegomastax_africanus Laquintasaura_venezulae Agilisaurus_louderbacki Hexinlusaurus_multidens Scelidosaurus_harrisoni Amanasaurus_nesbitti Gamatavus_antiquus Gondwanax_paraisensis Docum_humerus Docum_tibia Docum_femur_1303 Docum_femur_1304 Docum_femur_1309 Docum_silesaurid_combined_OTU 
	;

END;


BEGIN CHARACTERS[!Data_saved_from_TNT];
	TITLE  Character_Matrix;
	DIMENSIONS  NCHAR=282;
	FORMAT DATATYPE = STANDARD RESPECTCASE GAP = - MISSING = ? SYMBOLS = "  0 1 2 3";
	MATRIX
	Euparkeria_capensis              0?0?0000001010000000000000?01000000000100000(0 1)??01000110000?000000000(0 1)00000?0001000000010000000000000000000010000000?01001010000000000??01000001000000???00000100??0???0??0010000?00?0101010000?000000000000010000000000000?000000(0 1)00000000000000000000000000000?0000000000000000000010??00
	Lagerpeton_chanarensis           ????????????????????????????????????????????????????????????????????????????????????????????????????????????????????????1?000000000000???????????????????????????????????0001000?0000010020000?000000000000000000100010100010?00100000010110000010000100?(0 1 2)11100?011010000011000001010??00?
	Dromomeron_gregorii              ??????????????????????????????????????????????????????????????????????????????????????????????????????????????????????????????????????????????????????????????????????????????????????????????????????????0000000?01010100?001012100011101000000?000010????????????????????????????????0??
	Dromomeron_romeri                ?????????????????????????????????????????????????????????????????????????????????????????????????????????????????????????????????????????????000?00???????????????????????????????????????????????????????000000010001010000?101210111110110000010000100?011100?011010??????????????0??0??
	Dromomeron_gigas                 ??????????????????????????????????????????????????????????????????????????????????????????????????????????????????????????????????????????????????????????????????????????????????????????????????????????000000?100010100?0?1012101111????????????????????????????????????????????????0??
	Ixalerpeton_polesinensis         0????????0??????????????????????????0?????????????????00??1100??1???11???????????????????????????????????0?1??0010?0???01000000000000???00???000000??????????????????????0001001?00000?0000?0???0?0?0000000000000100010100010?00200000110110100010000??????????????????????????????????0??
	UFSM_11611                       ?????????????????????????????????????????????????????????????????????????????????????????????????????????????????????????????????????????????????????????????????????????????????????????????????????????????????????????????10010000?1???????????????????????????????????????????????????
	PVSJ_883                         ?????????????????????????????????????????????????????????????????????????????????????????????????????????????????????????????????????????????????????????????????????????????????????????????????????????????????????????????100(1 2)1000?1???????????????????????????????????????????????????
	Lagosuchus_talampayensis         ?????????????????????????????????????????????????????????0010001?1??0????0??????????0??0?000010????0?01?0?00000000?000001000?0000000?000101000020000?????????????????????(0 1)0101(0 1)0?100001100000001101100001110100010(0 1)1001100110?000010000101000000?0100001?0010001?00?00?10011000000110??00?
	Saltopus_elginenis               ?????????????????????????????????????????????????????????0???????????????????????????????????????????????????????????????????000??????0?10??10??00?10???????????0?1??0????0?????????0??????000?????01??1???????????1??1????????????????1?????????????????????????00????????1?1???1?1???00?
	Lewisuchus_admixtus              01?1??0?0?1??0??1?010?0000101????????011?000?00011?000101?1101011111110001?0?????2?100200000000????101001?1?000000?0?100?01?????????????1011?002?00?0???????????????????????02?0110??001?1010000?110?1??1?11010100?11??111110?0??01000?101(0 1)0??100110???1000??????0??00??????????????1??00?
	Asilisaurus_kongwe               11?00000?1?001?01?010?00?000110?110?01???0??1???0???00??1?????????????01?1?????011??1001000?11100??1?00010?1010000??101010100??01000?0001010000200000????????????????????0000000?1011?110201000(0 1)111111111?1111(0 1)11011101111?00110001000000100001000100001000100012000000?0010010000210??000
	Diodorus_scytobrachion           ???????????????????????????????????????????????????????????????????????1????0???????1???20?0111?11?1?????????????????????????????????????????00??00???????????????????????????????????????????????????????101111?01?10?011100?10001000???????????????????????????????????????????????????1
	Eucoelophysis_baldwini           ????????????????????????????????????????????????????????????????????????????????????????20?11???????????????????????????????????????????????????????????????????????????????01?????0???????100101111??????111111?012110011?001?000100????11100????????????????????????????????1?1??????0?1
	Silesaurus_opolensis             0100000?011?00?0?0000?0010000??0?????101?110?0001000101000001111011110010?001001010210012011111010?11000100110001010101010100101110010001111000000000????????????????????10002(0 1)01101001102110010101111101110(1 2)1111012101011100110001000000(1 2)110020001010110011?0011000100????1010010?100?001
	Sacisaurus_agudoensis            ??????????????????????0000101???????????0?????????????????????????????01????1???????1??12011111011?1?????????????????????????????????0??11??????????0?????????????????????000(1 2)0??101???102?100??1?1?11????1(0 1)(1 2)1111012100011100?10001000??0111002110101?????????????????0????????????????011
	Kwanasaurus_williamparkeri       0???0?????????????????0000?01?????????????????????????????????????????011?10??????????0120(0 1)1111011?1????????????????????????????????????1111?000000??????????????????????0001(1 2)101101??11??????????????????112111101210(0 1)011100110101000?00111??20??0?1??????????????????????????????????001
	Lutungutali_sitwensis            ???????????????????????0???0?????????????????????????????????????????????????????????????????????????????????????????????????????????????????????????????????????????????1001(1 2)0011010011?????????????11?101?211?10?11000?1?00?1??????????????????????0?1?1010????01100????????????????????
	Technosaurus_smalli              ????????????????????????????????????????????????????????????????????????????0??????????12?(0 1)1111????1?????????????????????????????????????????????????????????????????????????????????????????????????????????????????????????????????????????????????????????????????????????????????????1
	Soumyasaurus_aenigmaticus        ???????????????????????????0????????????????????????????????????????????????0??????????1??00101????1?????????????????????????????????????????????????????????????????????????????????????????????????????????????????????????????????????????????????????????????????????????????????????0
	Ignotosaurus_fragilis            ?????????????????????????????????????????????????????????????????????????????????????????????????????????????????????????????????????????????????????????????????????????000020011010011021???????????????????????????????????????????????????????????????????????????????????????????????
	Pisanosaurus_mertii              ?????????????????????????0??????????????????????????????????????????????1??11?01021?1??1?11111101??1???????????????????0?01?????1?0?????????????????????????????????????????????????????????0???????????1????????????????????0?0001000??011110?0011?00?1?111?110?000(0 1)1?????1??101???0???01
	Scutellosaurus_lawleri           ?????????????0????01???1?0??1??????0????????????00????????????????????1?0?1?10?????21??1201111101??0????00??0??0?0??0?101000????10???0001?000011000?0?????00???????0?????01??????00????????11?????1?01??21110002201210(0 1)011111000001???0002011021111010010211?000001111??????????110?1??11?
	Lesothosaurus_diagnosticus       00000001011001011001001100001000001?101110000?000000?11110011?010?0000100?011011111210012011111010001010?00?0100?0??001?????1111?000????1000101100010????0000000??000?0000111111?000010?0101100?111?01002110200220130001111110000010000102011020?1101??1??1???????1?1?10??01010011??011111
	Eocursor_parvus                  0?????????????????????????????????????????????????????????111101????0???1?111011110?1???201?1110???0????????0?00?1??0??0??00?1?1?0?0????11???01??00??????????????????????011122000000100010?1???111?010?2?1110022013100111111?00001???01020?102011101??1???????????????????1????????0??111
	Fruitadens_haagarorum            ?????????????10?1???1?11??????????????????????????????????????????????10?0??1??????0?0?12?0110??00?0???????????0?00????????1????0?????00????????000???????????????????????????????????????????????????????????0221?3000110111?0000?????10201???0?11?1??1??1??????11????????????????????111
	Echinodon_becklesii              ??????????????????????????????????????????????????????????????????????1010111??????????12?01100000?0?????????????????????????????????????????????????????????????????????????????????????????????????????????????????????????????????????????????????????????????????????????????????????1
	Tianyulong_confuciusi            ?0011??????0?110?01?1?1?0?1?1?????????????????????????????????????????101011???????????12???10??00?0????????????????????????????????????????????????????011?????10?10??????????????????????????????????????????????????????????????????????????0?????????????????????????????????????1111?
	Heterodontosaurus_tucki          000100010100011010111011011110000010101111000110?1100111?0011000110000101?111011121010012100101000101000000001000000011?10010111?000?000100001120001110001110011001100000011?221000001000001100?111?101021??????2??30?0110111?00001000010201???0?1????????1??????11??110000101101??1011111
	Herrerasaurus_ischigualastensis  011010000110000000100?00001000001000101101000100100100100?????0?000?0?0010000010000100100000000000?01001?01?111011?0111?001000000111011101?1111(1 2)10101(0 1 2)10111100001001021101010120?10100010101010111111120111(0 1)11021011001110111?000010001002100010011010111101?0020000100011010101101000?00?
	Staurikosaurus_pricei            0?????????????????????????????????????????????????????????????????????0010?00??0?00?0???0000000000?0????00?011?010?0?01?0010000001110111?????????????????????????????????1010120?10100010101011111111?1??1111102101(0 1)000111?10?00001000?10210001000101???????????????????????????????0??000
	Sanjua_saurus_gordilloi          ??????????????????????0000100???????????????????????????????????????????????????????0?100000000??????00?11??1110110011100?100000011101??01111???????1??????????????????????????????????????0?2011111??????1021021011001111?1000?000000?002000010001?10?11101?00?01??10?????????????????00?
	Gnathovorax_cabreirai            011010000??00000?01?0?000010000?100??011?1000100100100??0?1?1?010001000010000?10000000100000000000?010011010111010?0?11?00100000011101110111111110101???1111000010010211?001012011010001010001011111112011112102101100111?111?0000100010021000100110101111?1?00?0000?00?11010101101000?00?
	Panphagia_protos                 0????????1???????????????????1?0???1??????????????????1??????????????00001000111010????(0 1)1000010000?0?????0?11110000?1011?010?????110?01010?????????????????????????????????002101100??11020??000???0111111??????????????1???????????????02000010011010011111?00200?????????0??????????????
	Eoraptor_lunensis                0101110001?11001?0111?001101111011001101100011111110011?01????0???????0001?0000102?1101(0 1)0000000000000???1??0011000001111101000????1??0?00010121210110??100010111100002010100121011101?0111110000111011(1 2)121???1??1011??1?1?111?00001000?102010010011010011111?0020000100111010101111100?0??
	Pampadromaeus_barberenai         01????1????020010?1??100111(0 1)1??0?10111011?01?11??11???????????????????000(0 1)000???020100201000010000000???????????????101110100??101?01?1?10??????0?100????????????????????100?2101?10???1010?0???1?1???????1111021011?0111111110?00?000?1020????0?????????????????????????????????????0?0?0
	Buriolestes_schultzi             01011?00110?2001?10111001100111?1100110110101100111101100101110100110?0001?00111010100200000000?0010010110111110000010111010001101101000101?111110110????0???01??????????100111011101001111?0110111?1111111111021011001111111?000010001102010010011?10???110?????0001000???00111111100?00?
	Nhandumirim_waldsangae           ???????????????????????????????????????????????????????????????????????????????????????????????????????????????????????01??0?0?10?????10?????????????????????????????????100?2101110??110?0???????????????111102101101?111111100001000?1??????1111111??1???????????????????1?11?0?????????
	Saturnalia_tupiniquim            1???????????????????????????????11???1????????????????1???0101010????000?1?????????????11000010000?0????10?1?1100000101010100011011010101010121201111????????????????????100(0 1)21011101?1102110100111011(1 2)1111111021011011111111?00001000100201001(0 1)(0 1)11010011101?002(0 1)000100?1101011111110?????
	Chromogisaurus_novasi            ??????????????????????????????????????????????????????????????????????????????????????????????????????????????????????????????????????1????????????????????????????????????012101?1?1???020???????????????????????????1????111????100???0201001101101?????????????????????????????????????
	Pantydraco_caducus               ?1?01?0??11???????1????0???????????01?000????????0???11?10011001??1???0011??0????2?110?12?00010000001????01111?000??10????????????????00??00??11?????????????????????????0011???1?1?0010001?0???????11(1 2)1???????????????????1??0000100????200???00?1?1?0???????????????0????00101112100?0??
	Bagualosaurus_agudoensis         11001?100???20?1??110?0011001????1?????1?1??1???1?????????????????????0011100?11??01?02110000100??00????????????????1?111?10?01?0110??1??????????????????????????????????10012101?0??01??10?0???111?????????????1011??1???111?00??1000??02?0??1100111?????????????????0????0?111111100????
	Efraasia_minor                   11001?1??11?2?01?111000020101?11110?110??1?00????????11?0001100100?0010011101101??011?2120?00110000?????10?111100???10101010??0?011010101010121201110011?0101111?1101(1 2)000001022011001?1101010000111011211111110210110001111110000010001002000011011010011211?????00?100011000101112000?0??
	Macrocollum_itaquii              1100111001112001?21101002111111?110?110111100?001?11111?0?????????0???0011?0?1010101102120100110000011?1101111100001101110100?????1010101010121200?10??1?01?1111?????????000021011101?110101000011101121111101021011000110111?000010001002(0 1)00020011(0 1)10111101?0?2000010011100011111100?????
	Unaysaurus_tolentinoi            ?1?01?1?01?12001?2110?0021111?????????1????????????11?????????????????00?1?0?????1?1?0212010011?0000???1????????????1011101???????????101010?212?0110????????11???????????????????????????????????????????????????????????????????????????????20011?1011??01???20?????0?????????????0?????
	Plateosaurus_engelhardti         110011100111210111110000201011111100110011(0 1)00?000011111001111001001001001110110101021021201001110000101110111110100110111010001101101010101002120111001100101111111000000001022011101?110101010011101121(1 2)111(0 1)1021011000111111000000000100200001(0 1)111010011201?0020000100111000101102000?00?
	Guaibasaurus_candelariensis      ????????????????????????????????????????????????????????????????????????????????????????????????????????????????????1?111010?0001110?01??0??121?10110?????1?1111?01?1?????00121?111???11020100?0111(0 1)11?111??????1?11?00?1?11110000?00??012100020011110111101?012000010011100011111110??0??
	Chindesaurus_briansmalli         ???????????????????????????????????????????????????????????????????????????????????????????????????????????????????????????00??10?1????0????????????????????????????????????1(1 2)(1 2)??1?????????1??????????????1011021011001110110?0?001???????1?0120001(0 1)10111111?112(0 1)0????????????????????????
	Tawa_hallae                      0001?10001112001?211100020100???1000101001010?110?11001??01111010000000000000?00?00001000000000?0010????11112111111?10111?10??000??0?0?001??111(1 2)10100000101110001001011?10010120?101??010001020?1011?1??2?10210221111101111001000010001102110120001010111111?1121000110011000111110100?0??
	Daemonosaurus_chauliodus         ??11?11101?00000?0110??010100?0010??1??110010011100001??????????00????0010000?000?00000?00000?0000?0?????10??????????????????????????????????????????????????????????????????????????????????????????????????????????????????????????????????????????????????????????????????????????0????
	Eodromaeus_murphi                01?0?0??????10??????0?0011010????????????0??????1???00????0101????????0000100???0??10?000000000000?00?0011?1???110?0?01?1110??0??????010101?11121011111010?1?0100?110(1 2)10010102101101001(1 2)0201011?10?111??11???1?21?11001?1?????00001000?012210010011110?111?0?002000011??????0???????00?0??
	Coelophysis_bauri                0002?01011?12000?211110021001110010011111(0 1)011000111001111?0???1101?0000000100?1001010120000000010010111111112111101?1010111111110010100110111?1?10110211111110111111121?1210022111101?121011021?10111111212?0002211200111110010000(0 1)00011122200????1110110111?0020110110001011110110100?00?
	Liliensternus_liliensterni       ???????????????????????0?1?????????????????1????1?????????????????????0000?00???????0??000?00?0?00??????11?121?110?11010111??11100?0?????????11110?10??????????1?????????210022011111?121211021?10111111212111022112110111110?00001000?002220020111110010111?0020110?1?????1?1101???0???0?
	Syntarsus_rhodesiensis           0??21?1????12????21??1?011000110010???101?????1?1?100111120101111???000000000??????1012000000?01001?1???11112111101?101?1111?111001010011111111210?11211111?11111011121?1210122111101?1?111100??1011111121211102211(1 2)01(0 1)111100?00000????112220020111010010111?0020111?1??01011110110100??0?
	Syntarsus_kayentakatae           0002101001112001?21111?021010?10110?11101?10100010111011???1????001?0?0000000?100001012000000?000010????11112111101?101?1111?11100101??110111???1????????????????????11?1??????1??1???1?1011021?101111??2?211102?112001111100100001????1122200??????10?1?????????111?11?0??111101???00????
	Zupaysaurus_rugeiri              ???2???011????0????????011010?101100110111011010001011??????????001???00?0100?10020?0?2000000?0000?0?1????????????????????????????????????1????????????????????????????????11??????????????????????????????????????????????????0001???????????21111110010101?0000010?1??????????????????0?
	Petrified_forest_theropod        ???????????????????????????????????????????????????????????????????????????????????????????????????????????????????????????????????????????????????????????????????????????00221111?1??11111021?1?111?112?211102?112101111110??0001?????0212002111111001010??0??0110?1?00101?11?1?????????
	Dilophosaurus_wetherelli         0002?11001?120010(1 2)?1110010010???11??10101101101100010111??01?01111?0010010000110?1010110000000?0001011110111111210?110101110?111011010011011121(1 2)10110???111111101100121?1210022011101?121211021?1111111121211102211210(0 1)1111101000000001002120021111110010101?002101111?001011110110100?00?
	Teleocrater                      ????0????1????????????00???0????????????????????????????????????????????????????????????0?0000?????0?0??101??10?00??1??????0?0?????????010???1???1???????????????????????????000??0?????????0?????0?1?100?0??100?0010000?1?0001000?00010?000??00?00??????????????00?00??????????????????0?
	Dongusuchus_efremovi             ??????????????????????????????????????????????????????????????????????????????????????????????????????????????????????????????????????????????????????????????????????????????????????????????????????????0?0100?0010000?1?000100??0001???????????????????????????????????????????????????
	Spondylosoma_absconditum         ????????????????????????????????????????????????????????????????????????????????????????????????????????10????0?00??1??????0????00??????1???????????????????????????????????????????????????????0???????????0???????????????????00????1???????????????????????????????????????????????????
	Yarasuchus_deccanensis           ????????????????????????????????????????????????????????????????????????????????????????????????????????10???10?00??01?????0?0??00?????01?10?1???1???????????????????????????000??0????????000????00??10000?0100?0010000?1?0001000????10?000??00?00??????????????00?00??????????????????0?
	Abrictosaurus_consors            ?0010001????01?0?0111?11?1??1???0?????????????????????????????????????1010?11??????01001210?101010?0?????????????????????????1110???????????1011000111???0??0000??1????00?1??22?00001?0?000???????????????????????12????1?111??????????1???????????????????????????????????1?1?01???011111
	Manidens_condorensis             ????????0??????????????111??1???????101110001101?1?100????????????0????010?11?1012????0121111010?000????0??0?1?00??????????11111??????????1??????????????????????????????01??22?0?001?0???0?1?????1?1???2???????????????????????????????????????????????????????????????????????????0?????
	Emausaurus_ernsti                ?10000?101??01?0?0??0?0100101???01101101001001?0100?0??????????????????001?11?11010210112?1111100010????????????????????????????????????????????????????????????????????????????????????????????????????????????????????????????????????????????????????????????????????????????????110???
	Pegomastax_africanus             ??????????????????????????????????????????????????????????????????????1010?11??????????1210110101000??????????????????????????????????????????????????????????????????????????????????????????????????????????????????????????????????????????????????????????????????????????????????????
	Laquintasaura_venezulae          ???????????????????????0????????????????0????????0???1??????????????????????????????????20?1(0 1)1(0 1)????0?0???0?10??0?????1101?????????????0?10????????????????????????????????1?????????????????1?????1?????1?????(0 1)220?2????1?111??0111??00102211???1????0?10??1011??1??????????????????0??11?
	Agilisaurus_louderbacki          1001000101?00000?0?000010100110000101??00110110?000??11?1?????????0???1110011?111212100121111110(0 1)00010?????????01??00??????1?1111?0??0001010101110100????????????????????011112?000001010001100?1110110021????022012000110111?0????????1020?10201???10?101???????0?11?0????00100110101111?
	Hexinlusaurus_multidens          ???????10??????????????1?100100?00101?1001101???00??011????????????????????1??????????0121111110???01????????????????????????????????????????011?01??????????????????????011112?00000101000?100?1110110021???????????????????????????????????????????????????????????????????????????111??
	Scelidosaurus_harrisoni          110000010110010110010?01001010000(0 1)101101111000?0000101111?01100000(0 1)00?1001111?11010210112011111?00101?010000?000?(0 1)(0 1)00(0 1)101?00011111?0?010101000110001000001000000011000000?10011110001??10?0110??11?0?0?021????012012?00?0???1?000110100012?1102110?010?1?1?11?00?0111100?000010111?1110111
	Amanasaurus_nesbitti             ??????????????????????????????????????????????????????????????????????????????????????????????????????????????????????????????????????????????????????????????????????????????????????????????????????????101111?0121001111??1?0??10??????????????????????????????????????????????????????
	Gamatavus_antiquus               ???????????????????????????????????????????????????????????????????????????????????????????????????????????????????????????????????????????????????????????????????????????0020011010?11120???????????????110001?011100111100?????????????????????????????????????????????????????????????
	Gondwanax_paraisensis            ?????????????????????????????????????????????????????????????????????????????????????????????????????????0?1?1?00???1010?010?101?10??0????????????????????????????????????????00??0??????????????????1111?1011011001100111100?100010000????????????????????????????????????????????????0??
	Docum_humerus                    ?????????????????????????????????????????????????????????????????????????????????????????????????????????????????????????????????????????????000?00???????????????????????????????????????????????????????????????????????????????????????????????????????????????????????????????????????
	Docum_tibia                      ????????????????????????????????????????????????????????????????????????????????????????????????????????????????????????????????????????????????????????????????????????????????????????????????????????????????????????????????????????0111002000101?????????????????????????????????????
	Docum_femur_1303                 ??????????????????????????????????????????????????????????????????????????????????????????????????????????????????????????????????????????????????????????????????????????????????????????????????????????1111111012101011100?100010001???????????????????????????????????????????????????
	Docum_femur_1304                 ??????????????????????????????????????????????????????????????????????????????????????????????????????????????????????????????????????????????????????????????????????????????????????????????????????????11111110111010111???1?0010001???????????????????????????????????????????????????
	Docum_femur_1309                 ??????????????????????????????????????????????????????????????????????????????????????????????????????????????????????????????????????????????????????????????????????????????????????????????????????????102111?0121000111101????????????????????????????????????????????????????????????
	Docum_silesaurid_combined_OTU    ?????????????????????????????????????????????????????????????????????????????????????????????????????????????????????????????????????????????000?00???????????????????????????????????????????????????????1111111012101011100?100010001?0111002000101?????????????????????????????????????

;

END;
BEGIN ASSUMPTIONS;
	TYPESET * UNTITLED   =  ord:  1- 282;

	EXSET * UNTITLED  = ;

	WTSET * UNTITLED  =  1: 1 -  282 ;

END;

BEGIN MESQUITECHARMODELS;
	ProbModelSet * UNTITLED   =  'Mk1 (est.)':  1- 282;
END;

Begin MESQUITE;
		MESQUITESCRIPTVERSION 2;
		TITLE AUTO;
		tell ProjectCoordinator;
		timeSaved 1743597580082;
		getEmployee #mesquite.minimal.ManageTaxa.ManageTaxa;
		tell It;
			setID 0 6964079089177891526;
		endTell;
		getEmployee #mesquite.charMatrices.ManageCharacters.ManageCharacters;
		tell It;
			setID 0 3715337401313635941;
			mqVersion 381;
			checksumv 0 3 3619432174 null  getNumChars 282 numChars 282 getNumTaxa 79 numTaxa 79   short true   bits 15   states 15   sumSquaresStatesOnly 26956.0 sumSquares 26956.0 longCompressibleToShort false usingShortMatrix true   NumFiles 1 NumMatrices 1;
			mqVersion;
		endTell;
		getWindow;
		tell It;
			suppress;
			setResourcesState false false 194;
			setPopoutState 300;
			setExplanationSize 0;
			setAnnotationSize 0;
			setFontIncAnnot 0;
			setFontIncExp 0;
			setSize 1920 930;
			setLocation -9 0;
			setFont SanSerif;
			setFontSize 10;
			getToolPalette;
			tell It;
			endTell;
			desuppress;
		endTell;
		getEmployee  #mesquite.charMatrices.BasicDataWindowCoord.BasicDataWindowCoord;
		tell It;
			showDataWindow #3715337401313635941 #mesquite.charMatrices.BasicDataWindowMaker.BasicDataWindowMaker;
			tell It;
				getWindow;
				tell It;
					setExplanationSize 30;
					setAnnotationSize 20;
					setFontIncAnnot 0;
					setFontIncExp 0;
					setSize 1726 858;
					setLocation -9 0;
					setFont SanSerif;
					setFontSize 10;
					getToolPalette;
					tell It;
						setTool mesquite.charMatrices.BasicDataWindowMaker.BasicDataWindow.ibeam;
					endTell;
					setActive;
					setTool mesquite.charMatrices.BasicDataWindowMaker.BasicDataWindow.ibeam;
					colorCells  #mesquite.charMatrices.NoColor.NoColor;
					colorRowNames  #mesquite.charMatrices.TaxonGroupColor.TaxonGroupColor;
					colorColumnNames  #mesquite.charMatrices.CharGroupColor.CharGroupColor;
					colorText  #mesquite.charMatrices.NoColor.NoColor;
					setBackground White;
					toggleShowNames on;
					toggleShowTaxonNames on;
					toggleTight off;
					toggleThinRows off;
					toggleShowChanges on;
					toggleSeparateLines off;
					toggleShowStates on;
					toggleReduceCellBorders off;
					toggleAutoWCharNames on;
					toggleAutoTaxonNames off;
					toggleShowDefaultCharNames off;
					toggleConstrainCW on;
					toggleBirdsEye off;
					toggleColorOnlyTaxonNames off;
					toggleShowPaleGrid off;
					toggleShowPaleCellColors off;
					toggleShowPaleExcluded off;
					togglePaleInapplicable on;
					togglePaleMissing off;
					toggleShowBoldCellText off;
					toggleAllowAutosize on;
					toggleColorsPanel off;
					toggleDiagonal on;
					setDiagonalHeight 80;
					toggleLinkedScrolling on;
					toggleScrollLinkedTables off;
				endTell;
				showWindow;
				getWindow;
				tell It;
					forceAutosize;
				endTell;
				getEmployee #mesquite.charMatrices.AlterData.AlterData;
				tell It;
					toggleBySubmenus off;
				endTell;
				getEmployee #mesquite.charMatrices.ColorByState.ColorByState;
				tell It;
					setStateLimit 9;
					toggleUniformMaximum on;
				endTell;
				getEmployee #mesquite.charMatrices.ColorCells.ColorCells;
				tell It;
					setColor Red;
					removeColor off;
				endTell;
				getEmployee #mesquite.categ.StateNamesStrip.StateNamesStrip;
				tell It;
					showStrip off;
				endTell;
				getEmployee #mesquite.charMatrices.AnnotPanel.AnnotPanel;
				tell It;
					togglePanel off;
				endTell;
				getEmployee #mesquite.charMatrices.CharReferenceStrip.CharReferenceStrip;
				tell It;
					showStrip off;
				endTell;
				getEmployee #mesquite.charMatrices.QuickKeySelector.QuickKeySelector;
				tell It;
					autotabOff;
				endTell;
				getEmployee #mesquite.charMatrices.SelSummaryStrip.SelSummaryStrip;
				tell It;
					showStrip off;
				endTell;
				getEmployee #mesquite.categ.SmallStateNamesEditor.SmallStateNamesEditor;
				tell It;
					panelOpen true;
				endTell;
			endTell;
		endTell;
		endTell;
end;
